# Supplementary material for: RITAN: rapid integration of term annotation and network resources
Source: PeerJ. 2019 Jul 19;7:e6994. doi: 10.7717/peerj.6994 (PMC6644632; doi:10.7717/peerj.6994)
Supplement: Supplemental Information 1 — This archive contains five vignettes showing aspects of RITAN’s use. They are included for completeness of this manuscript as a stand-alone work. For the very latest versions, see the project’s GitHub page and/or the devel branch of bioconductor.org. [file peerj-07-6994-s001.zip]

Archive with 11 entries (11 files):
- choosing_resources.html
- choosing_resources.pdf
- enrichment.html
- enrichment.pdf
- multi_tissue_analysis.html
- multi_tissue_analysis.pdf
- resource_relationships.html
- resource_relationships.pdf
- subnetworks.html
- subnetworks.pdf
- TCGA_BRCA_example_PeerJ.R
